# Supplementary material for: Oxidative cyclo-rearrangement of helicenes into chiral nanographenes
Source: Nat Commun. 2021 May 13;12:2786. doi: 10.1038/s41467-021-22992-6 (PMC8119938; doi:10.1038/s41467-021-22992-6)
Supplement: Supplementary file 4 — Supplementary Data 1 [file 41467_2021_22992_MOESM4_ESM.zip]

Archive with 1 entries (1 files):
- NCOMMS-20-49707A_Supplementary_Data_1.pdf
